# Supplementary material for: Soluble Expression and Efficient Purification of Recombinant Class I Hydrophobin DewA
Source: Int J Mol Sci. 2021 Jul 22;22(15):7843. doi: 10.3390/ijms22157843 (PMC8345945; doi:10.3390/ijms22157843)
Supplement: Supplementary file 1 [file ijms-22-07843-s001.zip]

Archive with 1 entries (1 files):
- ijms-1261752-supplementary.pdf
